# Supplementary material for: A Methodological Approach to Use Contextual Factors for Epidemiological Studies on Chronic Exposure to Air Pollution and COVID-19 in Italy
Source: Int J Environ Res Public Health. 2022 Mar 1;19(5):2859. doi: 10.3390/ijerph19052859 (PMC8910469; doi:10.3390/ijerph19052859)
Supplement: Supplementary file 1 [file ijerph-19-02859-s001.zip]

Archive with 1 entries (1 files):
- ijerph-1597956-supplementary.pdf
